# Supplementary material for: Mesenchymal-endothelial nexus in breast cancer spheroids induces vasculogenesis and local invasion in a CAM model
Source: Commun Biol. 2022 Nov 27;5:1303. doi: 10.1038/s42003-022-04236-5 (PMC9701219; doi:10.1038/s42003-022-04236-5)
Supplement: Supplementary file 3 — Supplementary data [file 42003_2022_4236_MOESM3_ESM.zip]

Archive with 28 entries (28 files):
- Supplementary Data 1.xlsx
- __MACOSX/._Supplementary Data 1.xlsx
- Supplementary Data 2.xlsx
- __MACOSX/._Supplementary Data 2.xlsx
- Supplementary Data 3.xlsx
- __MACOSX/._Supplementary Data 3.xlsx
- Supplementary Data 4.xlsx
- __MACOSX/._Supplementary Data 4.xlsx
- Supplementary Data 5.xlsx
- __MACOSX/._Supplementary Data 5.xlsx
- Supplementary Data 6.xlsx
- __MACOSX/._Supplementary Data 6.xlsx
- Supplementary Data 7.xlsx
- __MACOSX/._Supplementary Data 7.xlsx
- Supplementary Data 8.xlsx
- __MACOSX/._Supplementary Data 8.xlsx
- Supplementary Data 9.xlsx
- __MACOSX/._Supplementary Data 9.xlsx
- Supplementary Data 10.xlsx
- __MACOSX/._Supplementary Data 10.xlsx
- Supplementary Data 11.xlsx
- __MACOSX/._Supplementary Data 11.xlsx
- Supplementary Data 12.xlsx
- __MACOSX/._Supplementary Data 12.xlsx
- Supplementary Data 13.xlsx
- __MACOSX/._Supplementary Data 13.xlsx
- Supplementary Data 14.xlsx
- __MACOSX/._Supplementary Data 14.xlsx
