# Supplementary material for: Mesenchymal-endothelial nexus in breast cancer spheroids induces vasculogenesis and local invasion in a CAM model
Source: Commun Biol. 2022 Nov 27;5:1303. doi: 10.1038/s42003-022-04236-5 (PMC9701219; doi:10.1038/s42003-022-04236-5)
Supplement: Supplementary file 3 — Supplementary data [file 42003_2022_4236_MOESM3_ESM.zip › Supplementary Data 1.xlsx]

## Sheet: Figure 1c
MDA STEMs			Pearson::Pearson	Pearson::Pearson	Pearson::Pearson	Pearson::Pearson	Pearson::Pearson
	MSC	AF488
	MDA	DAPI
		Colocalization	0.9538	0.92073	0.92402	0.93069	0.91682
			Pearson::Pearson	Pearson::Pearson	Pearson::Pearson	Pearson::Pearson	Pearson::Pearson			The source data behind the Figure 1c in the paper
	MSC	AF488
	EC	AF594
		Colocalization	0.63317	0.59585	0.43841	0.64879	0.72453
MCF STEMs			Pearson::Pearson	Pearson::Pearson	Pearson::Pearson	Pearson::Pearson	Pearson::Pearson
	MSC	AF488
	MCF	DAPI
		Colocalization	0.38244	0.42873	0.59984	0.44529	0.4351
			Pearson::Pearson	Pearson::Pearson	Pearson::Pearson	Pearson::Pearson	Pearson::Pearson
	MSC	AF488
	EC	AF594
		Colocalization	0.46121	0.46396	0.63511	0.64781	0.72013
