# Supplementary material for: Mesenchymal-endothelial nexus in breast cancer spheroids induces vasculogenesis and local invasion in a CAM model
Source: Commun Biol. 2022 Nov 27;5:1303. doi: 10.1038/s42003-022-04236-5 (PMC9701219; doi:10.1038/s42003-022-04236-5)
Supplement: Supplementary file 3 — Supplementary data [file 42003_2022_4236_MOESM3_ESM.zip › Supplementary Data 2.xlsx]

## Sheet: Figure 1e
MDA STEMs			Pearson::Pearson	Pearson::Pearson	Pearson::Pearson	Pearson::Pearson	Pearson::Pearson
	MSC	AF488
	MDA	DAPI
		Colocalization	0.39758	0.40261	0.40588	0.41601	0.644
			Pearson::Pearson	Pearson::Pearson	Pearson::Pearson	Pearson::Pearson	Pearson::Pearson
	MSC	AF488
	EC	AF594									The source data behind the Figure 1e in the paper
		Colocalization	0.08243	0.17221	0.07879	0.13928	0.28333
MCF STEMs
			Pearson::Pearson	Pearson::Pearson	Pearson::Pearson	Pearson::Pearson	Pearson::Pearson
	MSC	AF488
	MCF	DAPI
		Colocalization	0.11714	0.0612	0.17154	0.15915	0.06388
			Pearson::Pearson	Pearson::Pearson	Pearson::Pearson	Pearson::Pearson	Pearson::Pearson
	MSC	AF488
	EC	AF594
		Colocalization	0.10443	0.14712	0.17875	0.13766	0.22668
