# Supplementary material for: Mesenchymal-endothelial nexus in breast cancer spheroids induces vasculogenesis and local invasion in a CAM model
Source: Commun Biol. 2022 Nov 27;5:1303. doi: 10.1038/s42003-022-04236-5 (PMC9701219; doi:10.1038/s42003-022-04236-5)
Supplement: Supplementary file 3 — Supplementary data [file 42003_2022_4236_MOESM3_ESM.zip › Supplementary Data 3.xlsx]

## Sheet: Figure 2c
10%MDA			Pearson::Pearson	Pearson::Pearson	Pearson::Pearson	Pearson::Pearson
	MDA	DAPI
	MSC	AF594
		Colocalization	0.89329	0.88068	0.88814	0.8928
			Pearson::Pearson	Pearson::Pearson	Pearson::Pearson	Pearson::Pearson
	MCF	AF488
	MSC	AF594
		Colocalization	0.64128	0.64135	0.68481	0.72826
									The source data behind the Figure 2c in the paper
25%MDA			Pearson::Pearson	Pearson::Pearson	Pearson::Pearson	Pearson::Pearson
	MDA	DAPI
	MSC	AF594
		Colocalization	0.85845	0.88752	0.88752	0.88713
			Pearson::Pearson	Pearson::Pearson	Pearson::Pearson	Pearson::Pearson
	MCF	AF488
	MSC	AF594
		Colocalization	0.64287	0.67878	0.84033	0.74432
40%MDA			Pearson::Pearson	Pearson::Pearson	Pearson::Pearson	Pearson::Pearson
	MDA	DAPI
	MSC	AF594
		Colocalization	0.88097	0.90118	0.89537	0.89521
			Pearson::Pearson	Pearson::Pearson	Pearson::Pearson	Pearson::Pearson
	MCF	AF488
	MSC	AF594
		Colocalization	0.76584	0.79391	0.75771	0.72584
