# Supplementary material for: Mesenchymal-endothelial nexus in breast cancer spheroids induces vasculogenesis and local invasion in a CAM model
Source: Commun Biol. 2022 Nov 27;5:1303. doi: 10.1038/s42003-022-04236-5 (PMC9701219; doi:10.1038/s42003-022-04236-5)
Supplement: Supplementary file 3 — Supplementary data [file 42003_2022_4236_MOESM3_ESM.zip › Supplementary Data 4.xlsx]

## Sheet: Figure 2d
10%MDA			Pearson::Pearson	Pearson::Pearson	Pearson::Pearson	Pearson::Pearson	Pearson::Pearson
	MDA	DAPI
	MSC	AF594
		Colocalization	0.27441	0.24358	0.21524	0.25745	0.30551
			Pearson::Pearson	Pearson::Pearson	Pearson::Pearson	Pearson::Pearson	Pearson::Pearson
	MCF	AF488
	MSC	AF594
		Colocalization	0.07492	0.04633	0.13075	0.10231	0.14115
25%MDA			Pearson::Pearson	Pearson::Pearson	Pearson::Pearson	Pearson::Pearson	Pearson::Pearson
	MDA	DAPI
	MSC	AF594
		Colocalization	0.37664	0.43713	0.47239	0.3888	0.38235			The source data behind the Figure 2d in the paper
			Pearson::Pearson	Pearson::Pearson	Pearson::Pearson	Pearson::Pearson	Pearson::Pearson
	MCF	AF488
	MSC	AF594
		Colocalization	0.1423	0.22353	0.11823	0.20654	0.2499
			Pearson::Pearson	Pearson::Pearson	Pearson::Pearson	Pearson::Pearson	Pearson::Pearson
40%MDA
	MDA	DAPI
	MSC	AF594
		Colocalization	0.39035	0.51249	0.39846	0.43713	0.42162
		ScatterQuadrant::Scatter Quadrant	Pearson::Pearson	Pearson::Pearson	Pearson::Pearson	Pearson::Pearson	Pearson::Pearson
	MCF	AF488
	MSC	AF594
		Colocalization	0.19327	0.29642	0.205	0.22353	0.21036
