# Supplementary material for: Mesenchymal-endothelial nexus in breast cancer spheroids induces vasculogenesis and local invasion in a CAM model
Source: Commun Biol. 2022 Nov 27;5:1303. doi: 10.1038/s42003-022-04236-5 (PMC9701219; doi:10.1038/s42003-022-04236-5)
Supplement: Supplementary file 3 — Supplementary data [file 42003_2022_4236_MOESM3_ESM.zip › Supplementary Data 5.xlsx]

## Sheet: Figure. 3d
	Migration
		Count(MSC)	Count(EC)	Count(MDA)
	MDA SETMs-9h-1	1	0	0
	MDA SETMs-9h-2	0	0	0
	MDA SETMs-9h-3	0	0	0
	MDA SETMs-9h-4	3	0	0
	MDA SETMs-12h-1	32	0	159
	MDA SETMs-12h-2	76	0	129
	MDA SETMs-12h-3	42	0	149
	MDA SETMs-12h-4	67	0	172
							The source data behind the Figure 3d in the paper
	MDA SETMs-15h-1	49	0	154
	MDA SETMs-15h-2	56	0	178
	MDA SETMs-15h-3	55	0	185
	MDA SETMs-15h-4	66	0	194
	MDA SETMs-18h-1	42	0	217
	MDA SETMs-18h-2	67	0	253
	MDA SETMs-18h-3	72	0	234
	MDA SETMs-18h-4	86	0	305
	MDA SETMs-21h-1	84	0	341
	MDA SETMs-21h-2	114	0	415
	MDA SETMs-21h-3	113	0	339
	MDA SETMs-21h-4	146	0	320
