# Supplementary material for: Mesenchymal-endothelial nexus in breast cancer spheroids induces vasculogenesis and local invasion in a CAM model
Source: Commun Biol. 2022 Nov 27;5:1303. doi: 10.1038/s42003-022-04236-5 (PMC9701219; doi:10.1038/s42003-022-04236-5)
Supplement: Supplementary file 3 — Supplementary data [file 42003_2022_4236_MOESM3_ESM.zip › Supplementary Data 6.xlsx]

## Sheet: Supplementary Figure 2c
MDA STEMs			Pearson::Pearson	Pearson::Pearson	Pearson::Pearson	Pearson::Pearson
	MSC	AF488
	MDA	DAPI
		Colocalization	0.89924	0.85586	0.89747	0.89264
			Pearson::Pearson	Pearson::Pearson	Pearson::Pearson	Pearson::Pearson
	MSC	AF488
	EC	AF594
		Colocalization	0.81159	0.78698	0.91882	0.84161
								The source data behind the Supplementary Figure 2c in the paper
MCF STEMs			Pearson::Pearson	Pearson::Pearson	Pearson::Pearson	Pearson::Pearson
	MSC	AF488
	MCF	DAPI
		Colocalization	0.39905	0.4672	0.43899	0.54541
			Pearson::Pearson	Pearson::Pearson	Pearson::Pearson	Pearson::Pearson
	MSC	AF488
	EC	AF594
		Colocalization	0.73016	0.78379	0.6884	0.78402
