# Supplementary material for: Mesenchymal-endothelial nexus in breast cancer spheroids induces vasculogenesis and local invasion in a CAM model
Source: Commun Biol. 2022 Nov 27;5:1303. doi: 10.1038/s42003-022-04236-5 (PMC9701219; doi:10.1038/s42003-022-04236-5)
Supplement: Supplementary file 3 — Supplementary data [file 42003_2022_4236_MOESM3_ESM.zip › Supplementary Data 7.xlsx]

## Sheet: Supplementary Figure 5a
Migration	MSC	87	73	88	90	87
	EC	8	18	17	12	18
								The source data behind the Supplementary Figure 5a in the paper
Invasion	MSC	32	12	15	32	13
	EC	5	3	3	7	8
