# Supplementary material for: Mesenchymal-endothelial nexus in breast cancer spheroids induces vasculogenesis and local invasion in a CAM model
Source: Commun Biol. 2022 Nov 27;5:1303. doi: 10.1038/s42003-022-04236-5 (PMC9701219; doi:10.1038/s42003-022-04236-5)
Supplement: Supplementary file 3 — Supplementary data [file 42003_2022_4236_MOESM3_ESM.zip › Supplementary Data 9.xlsx]

## Sheet: Supplementary Figure 5c
	MDA-BFP in Mix Medium	MDA-BFP in DMEM Medium	MDA-unlabelled in DMEM Medium
	112	79	157
	100	126	142
	56	146	49
	80	106	110
	164	61	48
						The source data behind the Supplementary Figure 5c in the paper
