# Supplementary material for: Mesenchymal-endothelial nexus in breast cancer spheroids induces vasculogenesis and local invasion in a CAM model
Source: Commun Biol. 2022 Nov 27;5:1303. doi: 10.1038/s42003-022-04236-5 (PMC9701219; doi:10.1038/s42003-022-04236-5)
Supplement: Supplementary file 3 — Supplementary data [file 42003_2022_4236_MOESM3_ESM.zip › Supplementary Data 10.xlsx]

## Sheet: Supplementary Figure 5d
		MSC-GFP in Mix Medium	MSC-GFP in alpha Medium	MSC-unlabelled in alpha Medium
		215	195	198
		261	281	217
		231	261	202
		235	251	311
		212	208	273
						The source data behind the Supplementary Figure 5d in the paper
