# Supplementary material for: Mesenchymal-endothelial nexus in breast cancer spheroids induces vasculogenesis and local invasion in a CAM model
Source: Commun Biol. 2022 Nov 27;5:1303. doi: 10.1038/s42003-022-04236-5 (PMC9701219; doi:10.1038/s42003-022-04236-5)
Supplement: Supplementary file 3 — Supplementary data [file 42003_2022_4236_MOESM3_ESM.zip › Supplementary Data 11.xlsx]

## Sheet: Supplementary Figure 5e
		EC-tdTomato in Mix Medium	EC-tdTomato in ECGM Medium	EC-unlabelled in ECGM Medium
		117	85	66
		56	64	109
		61	110	63
		75	71	109
		87	81	87
						The source data behind the Supplementary Figure 5e in the paper
