# Supplementary material for: Mesenchymal-endothelial nexus in breast cancer spheroids induces vasculogenesis and local invasion in a CAM model
Source: Commun Biol. 2022 Nov 27;5:1303. doi: 10.1038/s42003-022-04236-5 (PMC9701219; doi:10.1038/s42003-022-04236-5)
Supplement: Supplementary file 3 — Supplementary data [file 42003_2022_4236_MOESM3_ESM.zip › Supplementary Data 12.xlsx]

## Sheet: Supplementary Figure 9a
Mia STEMs			Pearson::Pearson	Pearson::Pearson	Pearson::Pearson	Pearson::Pearson	Pearson::Pearson
	MSC	AF488
	Mia	DAPI
		Colocalization	0.94252	0.93103	0.94243	0.9556	0.93179
			Pearson::Pearson	Pearson::Pearson	Pearson::Pearson	Pearson::Pearson	Pearson::Pearson
	MSC	AF488
	EC	AF594
		Colocalization	0.74425	0.77404	0.76079	0.81304	0.69185		The source data behind the Supplementary Figure 9a in the paper
PANC STEMs			Pearson::Pearson	Pearson::Pearson	Pearson::Pearson	Pearson::Pearson	Pearson::Pearson
	MSC	AF488
	PANC	DAPI
		Colocalization	0.81317	0.79142	0.77134	0.66124	0.76637
			Pearson::Pearson	Pearson::Pearson	Pearson::Pearson	Pearson::Pearson	Pearson::Pearson
	MSC	AF488
	EC	AF594
		Colocalization	0.26841	0.29374	0.13652	0.31141	0.27846
