# Supplementary material for: Mesenchymal-endothelial nexus in breast cancer spheroids induces vasculogenesis and local invasion in a CAM model
Source: Commun Biol. 2022 Nov 27;5:1303. doi: 10.1038/s42003-022-04236-5 (PMC9701219; doi:10.1038/s42003-022-04236-5)
Supplement: Supplementary file 3 — Supplementary data [file 42003_2022_4236_MOESM3_ESM.zip › Supplementary Data 13.xlsx]

## Sheet: Supplementary Figure 14a
	Invasion
		Count(MSC)	Count(EC)	Count(MDA)
	MCF SETMs-18h-1	0	0	0
	MCF SETMs-18h-2	0	0	0
	MCF SETMs-18h-3	0	0	0
	MCF SETMs-18h-4	0	0	0
	MCF SETMs-21h-1	0	0	0
	MCF SETMs-21h-2	0	0	0
	MCF SETMs-21h-3	0	0	0		The source data behind the Supplementary Figure 14a in the paper
	MCF SETMs-21h-4	0	0	0
	MCF SETMs-24h-1	0	0	0
	MCF SETMs-24h-2	0	0	0
	MCF SETMs-24h-3	0	0	0
	MCF SETMs-24h-4	0	0	0
	MCF SETMs-27h-1	0	0	0
	MCF SETMs-27h-2	0	0	0
	MCF SETMs-27h-3	0	0	0
	MCF SETMs-27h-4	0	0	0
	MCF SETMs-30h-1	0	0	0
	MCF SETMs-30h-2	0	0	0
	MCF SETMs-30h-3	0	0	0
	MCF SETMs-30h-4	0	0	0
