# Supplementary material for: Mesenchymal-endothelial nexus in breast cancer spheroids induces vasculogenesis and local invasion in a CAM model
Source: Commun Biol. 2022 Nov 27;5:1303. doi: 10.1038/s42003-022-04236-5 (PMC9701219; doi:10.1038/s42003-022-04236-5)
Supplement: Supplementary file 3 — Supplementary data [file 42003_2022_4236_MOESM3_ESM.zip › Supplementary Data 14.xlsx]

## Sheet: Supplementary Figure 15a
	Invasion
		Count(MSC)	Count(EC)	Count(MDA)
	MDA SETMs-18h-1	3	0	0
	MDA SETMs-18h-2	0	0	0
	MDA SETMs-18h-3	0	0	0
	MDA SETMs-18h-4	1	0	0
	MDA SETMs-21h-1	10	0	13
	MDA SETMs-21h-2	11	0	14
	MDA SETMs-21h-3	4	0	6
	MDA SETMs-21h-4	8	0	9
						The source data behind the Supplementary Figure 15a in the paper
	MDA SETMs-24h-1	12	0	22
	MDA SETMs-24h-2	27	0	30
	MDA SETMs-24h-3	26	0	22
	MDA SETMs-24h-4	23	0	27
	MDA SETMs-27h-1	31	0	139
	MDA SETMs-27h-2	23	0	105
	MDA SETMs-27h-3	23	0	95
	MDA SETMs-27h-4	26	0	103
	MDA SETMs-30h-1	27	0	199
	MDA SETMs-30h-2	46	0	135
	MDA SETMs-30h-3	45	0	177
	MDA SETMs-30h-4	36	0	165
